# Supplementary material for: The Global Association between Egg Intake and the Incidence and Mortality of Ischemic Heart Disease—An Ecological Study
Source: Int J Environ Res Public Health. 2023 Feb 25;20(5):4138. doi: 10.3390/ijerph20054138 (PMC10001696; doi:10.3390/ijerph20054138)
Supplement: Supplementary file 1 [file ijerph-20-04138-s001.zip]

Archive with 3 entries (3 files):
- Supplementary Table S1.xlsx
- Supplementary Table S2.xlsx
- Supplementary Tables S3 and S4.xlsx
