# Supplementary material for: The Global Association between Egg Intake and the Incidence and Mortality of Ischemic Heart Disease—An Ecological Study
Source: Int J Environ Res Public Health. 2023 Feb 25;20(5):4138. doi: 10.3390/ijerph20054138 (PMC10001696; doi:10.3390/ijerph20054138)
Supplement: Supplementary file 1 [file ijerph-20-04138-s001.zip › Supplementary Table S1.xlsx]

## Sheet: TableS1
Supplementary Table S1 Regional classification by the World Bank
Region	Location
East Asia & Pacific	Australia,China,Indonesia,Japan,Cambodia,Republic of Korea,Lao People's Democratic Republic,Myanmar,Mongolia,Malaysia,New Zealand,Philippines,Papua New Guinea,Singapore,Thailand,Timor-Leste,Viet Nam
Europe & Central Asia	Albania,Armenia,Austria,Azerbaijan,Belgium,Bulgaria,Bosnia and Herzegovina,Belarus,Switzerland,Cyprus,Germany,Denmark,Spain,Estonia,Finland,France,United Kingdom of Great Britain and Northern Ireland,Georgia,Greece,Croatia,Hungary,Ireland,Italy,Kazakhstan,Kyrgyzstan,Lithuania,Latvia,Netherlands,Norway,Poland,Portugal,Romania,Russian Federation,Serbia,Slovakia,Slovenia,Sweden,Tajikistan,Turkmenist…
Latin America & Caribbean	Argentina,Bolivia (Plurinational State of),Brazil,Chile,Colombia,Costa Rica,Cuba,Dominican Republic,Ecuador,Guatemala,Honduras,Haiti,Jamaica,Mexico,Nicaragua,Panama,Peru,Paraguay,El Salvador,Trinidad and Tobago,Uruguay
Middle East & North Africa	United Arab Emirates,Bahrain,Algeria,Egypt,Iraq,Israel,Jordan,Kuwait,Lebanon,Libya,Morocco,Oman,Qatar,Saudi Arabia,Tunisia,Yemen
North America	Canada,United States of America
South Asia	Afghanistan,Bangladesh,India,Sri Lanka,Nepal,Pakistan
Sub-Saharan Africa	Angola,Burundi,Benin,Burkina Faso,Botswana,Central African Republic,Cameroon,Congo,Ethiopia,Gabon,Ghana,Guinea,Gambia,Guinea-Bissau,Equatorial Guinea,Kenya,Liberia,Lesotho,Madagascar,Mali,Mozambique,Mauritania,Mauritius,Malawi,Namibia,Niger,Nigeria,Rwanda,Sudan,Senegal,Sierra Leone,Chad,Togo,United Republic of Tanzania,Uganda,South Africa,Zambia,Zimbabwe
