# Supplementary material for: The Global Association between Egg Intake and the Incidence and Mortality of Ischemic Heart Disease—An Ecological Study
Source: Int J Environ Res Public Health. 2023 Feb 25;20(5):4138. doi: 10.3390/ijerph20054138 (PMC10001696; doi:10.3390/ijerph20054138)
Supplement: Supplementary file 1 [file ijerph-20-04138-s001.zip › Supplementary Table S2.xlsx]

## Sheet: TableS2
Supplementary Table S2 Egg intake in 2018
Location	Eggs (g/day)
Afghanistan	8.14198
Angola	0.770339
Albania	87.373
United Arab Emirates	29.8301
Argentina	30.1147
Armenia	39.8514
Australia	24.2039
Austria	24.1338
Azerbaijan	39.9357
Burundi	3.50585
Belgium	9.55461
Benin	9.30554
Burkina Faso	2.80832
Bangladesh	10.971
Bulgaria	14.1359
Bahrain	31.2105
Bosnia and Herzegovina	23.4007
Belarus	35.9294
Bolivia (Plurinational State of)	21.3079
Brazil	15.5572
Botswana	9.89471
Central African Republic	5.92416
Canada	24.4019
Switzerland	15.879
Chile	41.7447
China	37.5475
Cameroon	8.56974
Congo	0.993057
Colombia	31.4423
Costa Rica	31.7505
Cuba	35.1127
Cyprus	15.3607
Germany	23.4625
Denmark	14.8004
Dominican Republic	19.938
Algeria	34.14
Ecuador	17.256
Egypt	21.0784
Spain	18.301
Estonia	35.6834
Ethiopia	6.54893
Finland	19.9936
France	11.2335
Gabon	11.9855
United Kingdom of Great Britain and Northern Ireland	18.4014
Georgia	21.4166
Ghana	11.7714
Guinea	4.04242
Gambia	7.41079
Guinea-Bissau	5.2313
Equatorial Guinea	3.71002
Greece	15.8614
Guatemala	25.1156
Honduras	26.126
Croatia	29.2071
Haiti	4.90214
Hungary	25.6771
Indonesia	27.5304
India	4.19534
Ireland	15.8599
Iraq	106.138
Israel	60.8627
Italy	13.8086
Jamaica	26.5997
Jordan	27.1294
Japan	39.6007
Kazakhstan	31.7893
Kenya	3.54541
Kyrgyzstan	14.7381
Cambodia	13.4387
Republic of Korea	19.8376
Kuwait	43.8982
Lao People's Democratic Republic	18.852
Lebanon	16.5059
Liberia	8.48372
Libya	29.0764
Sri Lanka	10.5625
Lesotho	8.62958
Lithuania	47.1086
Latvia	30.8222
Morocco	32.1697
Madagascar	3.56709
Mexico	36.523
Mali	3.98639
Myanmar	45.1388
Mongolia	103.418
Mozambique	12.4009
Mauritania	10.293
Mauritius	18.4891
Malawi	4.66933
Malaysia	24.8831
Namibia	10.5224
Niger	2.5524
Nigeria	4.62348
Nicaragua	26.4111
Netherlands	9.53265
Norway	18.4387
Nepal	5.48796
New Zealand	17.4597
Oman	35.7448
Pakistan	12.5634
Panama	13.7707
Peru	27.7391
Philippines	18.952
Papua New Guinea	2.962
Poland	25.8136
Portugal	17.2767
Paraguay	28.9287
Qatar	29.9944
Romania	53.507
Russian Federation	37.9126
Rwanda	1.95074
Saudi Arabia	42.2884
Sudan	8.03752
Senegal	2.52384
Singapore	33.0955
Sierra Leone	5.87669
El Salvador	20.5619
Serbia	24.1383
Slovakia	9.8199
Slovenia	40.5632
Sweden	21.7532
Chad	4.2428
Togo	5.55061
Thailand	31.4859
Tajikistan	18.9888
Turkmenistan	19.6357
Timor-Leste	12.0084
Trinidad and Tobago	14.5823
Tunisia	30.8678
Turkey	16.4334
United Republic of Tanzania	3.86999
Uganda	4.09566
Ukraine	31.0322
Uruguay	32.989
United States of America	19.1948
Uzbekistan	35.7699
Viet Nam	45.3576
Yemen	6.86836
South Africa	22.9344
Zambia	8.77503
Zimbabwe	10.948
