# Supplementary material for: The Global Association between Egg Intake and the Incidence and Mortality of Ischemic Heart Disease—An Ecological Study
Source: Int J Environ Res Public Health. 2023 Feb 25;20(5):4138. doi: 10.3390/ijerph20054138 (PMC10001696; doi:10.3390/ijerph20054138)
Supplement: Supplementary file 1 [file ijerph-20-04138-s001.zip › Supplementary Tables S3 and S4.xlsx]

## Sheet: TableS3.4
Supplementary Table S3 Main effects of the interaction between egg intakes and fisical year, and covariables on the incidence of IHD determined by linear mixed-effects models
	Model 1	Model 2	Model 3
IHD i	β (SE)	β (SE)	β (SE)
(Intercept)	327.658 (15.916) ***	327.755 (15.893) ***	322.602 (17.818) ***
Eggs	-0.392 (0.123) **	-0.349 (0.123) **	-0.253 (0.121) *
YEAR	-1.082 (0.238) ***	-0.800 (0.236) ***	-0.803 (0.477)
Eggs×YEAR	-0.004 (0.010)	-0.003 (0.010)	-0.000 (0.010)
GDP		-0.866 (0.224) ***	-0.381 (0.220)
Aging rate			1.686 (1.138)
Education			9.418 (3.622) **
Energy supply			-77.352 (13.640) ***
Smoking			1.305 (0.557) *
BMI			19.170 (6.533) **
Physical activity			-31.313 (8.578) ***
Obesity			-6.622 (1.323) ***
Cholesterol intake			0.029 (0.028)
AIC	9524.58	9513.93	9395.66
BIC	9568.42	9562.64	9478.33
***: p<0.001. **: p<0.01. *: p<0.05.
IHDi: ischemic heart disease incidence; GDP: gross domestic product; BMI: body mass index; AIC: Akaike information criterion; BIC: Bayesian information criterion; SE: standard error.
Supplementary Table S4 Main effects of the interaction between egg intakes and fisical year, and covariables on the mortality of IHD determined by linear mixed-effects models
	Model 1	Model 2	Model 3
IHD d	β (SE)	β (SE)	β (SE)
(Intercept)	169.667 (8.504) ***	169.755 (8.360) ***	163.254 (11.580) ***
Eggs	-0.476 (0.141) ***	-0.418 (0.141) **	-0.360 (0.142) *
YEAR	-1.692 (0.259) ***	-1.331 (0.255) ***	-1.189 (0.414) **
Eggs×YEAR	-0.005 (0.011)	-0.003 (0.011)	0.000 (0.011)
GDP		-1.104 (0.240) ***	-0.736 (0.251) **
Aging rate			1.347 (1.204)
Education			8.132 (3.028) **
Energy supply			-73.181 (14.648) ***
Smoking			1.064 (0.609)
BMI			17.028 (6.939) *
Physical activity			-9.442 (5.420)
Obesity			-5.800 (1.454) ***
Cholesterol intake			0.033 (0.032)
AIC	9582.4	9566.22	9486.42
BIC	9626.24	9614.92	9573.93
***: p<0.001. **: p<0.01. *: p<0.05.
IHDd: ischemic heart disease mortality; GDP: gross domestic product; BMI: body mass index; AIC: Akaike information criterion; BIC: Bayesian information criterion; SE: standard error.
